# Supplementary material for: Diagnostic Accuracy of Exercise Stress Testing, Stress Echocardiography, Myocardial Scintigraphy, and Cardiac Magnetic Resonance for Obstructive Coronary Artery Disease: Systematic Reviews and Meta-Analyses of 104 Studies Published from 1990 to 2025
Source: J Clin Med. 2025 Sep 4;14(17):6238. doi: 10.3390/jcm14176238 (PMC12429821; doi:10.3390/jcm14176238)
Supplement: Supplementary file 1 [file jcm-14-06238-s001.zip]

Archive with 1 entries (1 files):
- jcm-3840284-supplementary.pdf
